# Supplementary material for: Alterations in microRNA Expression during Hematopoietic Stem Cell Mobilization
Source: Biology (Basel). 2021 Jul 15;10(7):668. doi: 10.3390/biology10070668 (PMC8301406; doi:10.3390/biology10070668)
Supplement: Supplementary file 1 [file biology-10-00668-s001.zip]

Archive with 1 entries (1 files):
- biology-1261025-supplementary.pdf
